# Supplementary material for: The Effects of Prioritizing Lead or Boulder Climbing Among Intermediate Climbers
Source: Front Sports Act Living. 2021 Apr 22;3:661167. doi: 10.3389/fspor.2021.661167 (PMC8100213; doi:10.3389/fspor.2021.661167)
Supplement: Supplementary file 1 [file Data_Sheet_1.XLSX]

## Sheet: DATASET, lead v boulder interve
Group		FP_nr	Sex	FAVG_list_pre	FAVG_list_post1	RFD_jug_pre	RFD_jug_post1	FAVG_jug_pre	FAVG_jug_post1			BOUL_PRE	BOUL_POST	LEAD_PRE	LEAD_POST			FUR_PRE	FUR_POST			Relative_RFD_Pre	Relative_RFD_Post	Intermittent_S_pre	Intermittent_S_post	Finger_grip_PRE	Finger_grip_POST
1		6601	1	357	388	2135	2240	594	569			17.5	17	100	100			60.101	68.1898			3.59428	3.93673	147	189	84	103
1		6602	2	59	93	562	620	42	106			8	12	37.9	39.4			#NULL!	#NULL!			#NULL!	#NULL!	154	168	61	65
1		6603	1	229	231	1525	1535	415	501			12.5	16	80.3	84.8			55.1807	46.1078			3.6747	3.06387	182	224	83	82
1		6607	1	293	334	1260	2240	513	566			8.5	12	19.7	22.7			57.115	59.0106			2.45614	3.9576	91	112	77	80
1		6610	1	341	371	1850	2120	357	457			19	17	100	100			95.5182	81.1816			5.18207	4.63895	154	196	90	90
1		6611	1	349	329	1670	2310	467	526			13.5	14	39.4	39.4			74.7323	62.5475			3.57602	4.39163	126	133	89	90
1		6615	1	190	246	2130	3055	421	432			21.5	18	50	42.4			45.1306	56.9444			5.05938	7.07176	70	77	89	89
2		6604	1	302	477	1295	2490	380	500			19	18	40.9	40.9			79.4737	95.4			3.40789	4.98	112	119	89	100
2		6605	2	55	63	485	540	131	119			10	14.5	42.4	40.9			41.9847	52.9412			3.70229	4.53782	154	175	50	54
2		6606	2	118	192	280	285	173	256			10.5	13.5	25.8	21.2			68.2081	75			1.6185	1.11328	189	147	64	73
2		6608	1	295	320	990	1360	469	500			18	14.5	37.9	40.9			62.8998	64			2.11087	2.72	140	147	81	84
2		6609	1	320	421	1230	2385	416	573			18.5	19	59.1	100			76.9231	73.4729			2.95673	4.1623	196	203	91	91
2		6612	1	217	263	1955	2155	420	482			9.5	12	16.7	28.8			51.6667	54.5643			4.65476	4.47095	98	105	66	69
2		6613	1	505	526	3465	4590	756	777			16.5	19	31.8	39.4			66.7989	67.6963			4.58333	5.90734	77	98	95	99
